# Supplementary material for: A Mixed-Methods Evaluation to Inform the Hawaiʻi Suicide Prevention Strategic Plan
Source: Int J Environ Res Public Health. 2024 Apr 29;21(5):565. doi: 10.3390/ijerph21050565 (PMC11120662; doi:10.3390/ijerph21050565)
Supplement: Supplementary file 1 [file ijerph-21-00565-s001.zip]

Archive with 2 entries (2 files):
- Supplementary Figure S1_Survey.pdf
- Supplementary Table S1_Handout on Five Strategies .pdf
